# Supplementary material for: Stress Relaxation Behavior of Poly(Methyl Methacrylate)/Graphene Composites: Ultraviolet Irradiation
Source: Polymers (Basel). 2022 Oct 6;14(19):4192. doi: 10.3390/polym14194192 (PMC9573155; doi:10.3390/polym14194192)
Supplement: Supplementary file 1 [file polymers-14-04192-s001.zip]

Archive with 1 entries (1 files):
- polymers-1944152-supplementary.pdf
